# Supplementary material for: RAS-independent ERK activation by constitutively active KSR3 in non-chordate metazoa
Source: Nat Commun. 2023 Jul 5;14:3970. doi: 10.1038/s41467-023-39606-y (PMC10322840; doi:10.1038/s41467-023-39606-y)
Supplement: Supplementary file 6 — Source Data [file 41467_2023_39606_MOESM6_ESM.xlsx]

## Sheet: Fig.6a
	Uncropped immunoblots related to Fig. 6a

## Sheet: Fig.6b
	Uncropped immunoblots related to Fig. 6b

## Sheet: Fig. 6c
	Uncropped immunoblots related to Fig. 6c

## Sheet: Fig. 6d
	Uncropped immunoblots related to Fig. 6d

## Sheet: Fig. 6e
	Uncropped immunoblots related to Fig. 6e

## Sheet: Fig. 6f
	Uncropped immunoblots related to Fig. 6f

## Sheet: Fig. 6g
	Uncropped immunoblots related to Fig. 6g

## Sheet: Fig. 6h
	Uncropped immunoblots related to Fig. 6h

## Sheet: Fig. 7b
	Uncropped immunoblots related to Fig. 7b

## Sheet: Fig. 7c
	Uncropped immunoblots related to Fig. 7c

[truncated: 14 more sheets: Fig. 7d, Fig. 8a, Fig. 8b, Fig. 8c, Fig. 9a, Fig. 9b, Fig. 9c, Fig. 9d, Fig.S8a,  Fig. S8b, Fig. S8c,  Fig. S8d, Fig. S8e, Raw data for quantification ]
